# Supplementary material for: Optimization of MAE for the Separation of Nicotine and Phenolics from Tobacco Waste by Using the Response Surface Methodology Approach
Source: Molecules. 2021 Jul 19;26(14):4363. doi: 10.3390/molecules26144363 (PMC8303117; doi:10.3390/molecules26144363)
Supplement: Supplementary file 1 [file molecules-26-04363-s001.zip]

Archive with 1 entries (1 files):
- molecules-1306148-supplementary.pdf
